# Supplementary material for: ﻿Impatiensyingjingensis (Balsaminaceae), a new species from Sichuan, China
Source: PhytoKeys. 2024 Jun 6;242:293–306. doi: 10.3897/phytokeys.242.119702 (PMC11176816; doi:10.3897/phytokeys.242.119702)
Supplement: XML Treatment for Impatiens yingjingensis [file phytokeys.242.119702-treatment1.xml]

<!DOCTYPE tp:taxon-treatment
  PUBLIC "-//TaxonX//DTD Taxonomic Treatment Publishing DTD v0 20100105//EN" "tax-treatment-NSO.dtd">
<tp:taxon-treatment xmlns:tp="http://www.plazi.org/taxpub"><tp:treatment-meta><kwd-group><label>Taxon classification</label><kwd>
                <named-content content-type="kingdom">Plantae</named-content>
              </kwd><kwd>
                <named-content content-type="order">Ericales</named-content>
              </kwd><kwd>
                <named-content content-type="family">Balsaminaceae</named-content>
              </kwd></kwd-group><mixed-citation publication-type="journal"><person-group><name><surname>Song</surname><given-names>Xinqiang</given-names></name><name><surname>Song</surname><given-names>Boni</given-names></name><name><surname>Fu</surname><given-names>Mingxia</given-names></name><name><surname>Wang</surname><given-names>Jiacai</given-names></name><name><surname>Liu</surname><given-names>Jingyi</given-names></name><name><surname>Qin</surname><given-names>Weirui</given-names></name><name><surname>Jiang</surname><given-names>Yuzhou</given-names></name><name><surname>Fan</surname><given-names>Leni</given-names></name><name><surname>Yang</surname><given-names>Biao</given-names></name></person-group><article-title>﻿<italic><tp:taxon-name><tp:taxon-name-part taxon-name-part-type="genus" reg="Impatiens">Impatiens</tp:taxon-name-part><tp:taxon-name-part taxon-name-part-type="species" reg="yingjingensis">yingjingensis</tp:taxon-name-part></tp:taxon-name></italic> (<tp:taxon-name><tp:taxon-name-part taxon-name-part-type="family">Balsaminaceae</tp:taxon-name-part></tp:taxon-name>), a new species from Sichuan, China</article-title><source>PhytoKeys</source><day>06</day><month>06</month><year>2024</year><volume>242</volume><fpage>293</fpage><lpage>306</lpage><pub-id pub-id-type="doi">10.3897/phytokeys.242.119702</pub-id></mixed-citation></tp:treatment-meta><tp:nomenclature><label>﻿</label><tp:taxon-name>
              <object-id xmlns:xlink="http://www.w3.org/1999/xlink" content-type="arpha" xlink:type="simple">B4E8FA31-4806-520E-9277-950D985637C6</object-id>
              <tp:taxon-name-part taxon-name-part-type="genus" reg="Impatiens">Impatiens</tp:taxon-name-part>
              <tp:taxon-name-part taxon-name-part-type="species" reg="yingjingensis">yingjingensis</tp:taxon-name-part>
              <object-id xmlns:xlink="http://www.w3.org/1999/xlink" content-type="ipni" xlink:type="simple">urn:lsid:ipni.org:names:77343115-1</object-id>
            </tp:taxon-name><tp:taxon-authority>X.Q. Song, B.N. Song &amp; Biao Yang</tp:taxon-authority><tp:taxon-status xmlns:xlink="http://www.w3.org/1999/xlink" xlink:type="simple">sp.nov.</tp:taxon-status></tp:nomenclature><tp:treatment-sec sec-type="diagnosis" id="SECID0EV1AG"><title>Diagnosis.</title><p><italic><tp:taxon-name><tp:taxon-name-part taxon-name-part-type="genus" reg="Impatiens">Impatiens</tp:taxon-name-part><tp:taxon-name-part taxon-name-part-type="species" reg="yingjingensis">yingjingensis</tp:taxon-name-part></tp:taxon-name></italic> can be distinguished by the following morphological features from related species of <italic><tp:taxon-name><tp:taxon-name-part taxon-name-part-type="genus" reg="Impatiens">Impatiens</tp:taxon-name-part></tp:taxon-name></italic>: purple-red or light purple-red flowers; inflorescence with 3–9 flowers; lower petal gradually narrowing at the base into a sickle-shaped spur approximately 2 cm long; lateral united petals 2-lobed, auricle linear approximately 2 cm, elongate and inserted into spur.</p></tp:treatment-sec><tp:treatment-sec sec-type="material" id="SECID0EN2AG"><title>Type.</title><p>China. Sichuan: Yingjing County, at the forest edge and in valleys, <named-content xmlns:xlink="http://www.w3.org/1999/xlink" content-type="dwc:verbatimCoordinates" xlink:type="simple"><named-content content-type="geo-json" specific-use="{&#34;type&#34;:&#34;Point&#34;,&#34;coordinates&#34;:[102.750000,29.566333]}" id="NCID0EW2AG" xlink:type="simple">29°33.98'N, 102°45.00'E</named-content></named-content>, 1624 m alt., 26 August 2021, P. Liang &amp; L.J. Zhang 202108001 (holotype: SZ;isotypes: SZ). (Fig. <xref ref-type="fig" rid="F5">5</xref>).</p><fig id="F5" position="float" orientation="portrait"><object-id xmlns:xlink="http://www.w3.org/1999/xlink" content-type="doi" xlink:type="simple">10.3897/phytokeys.242.119702.figure5</object-id><object-id xmlns:xlink="http://www.w3.org/1999/xlink" content-type="zenodo_dep_id" xlink:type="simple">11524348</object-id><object-id xmlns:xlink="http://www.w3.org/1999/xlink" content-type="arpha" xlink:type="simple">7A69D5AC-5DF1-5438-BD37-C6B34506D685</object-id><label>Figure 5.</label><caption><p>Holotype of <italic><tp:taxon-name><tp:taxon-name-part taxon-name-part-type="genus" reg="Impatiens">Impatiens</tp:taxon-name-part><tp:taxon-name-part taxon-name-part-type="species" reg="yingjingensis">yingjingensis</tp:taxon-name-part></tp:taxon-name></italic> X.Q. Song, B.N. Song &amp; Biao Yang, sp. nov.</p></caption><graphic xmlns:xlink="http://www.w3.org/1999/xlink" xlink:href="phytokeys-242-293_article-119702__-g005.jpg" position="float" orientation="portrait" xlink:type="simple" id="oo_1063578.jpg"><uri content-type="original_file" xlink:type="simple">https://binary.pensoft.net/fig/1063578</uri></graphic></fig></tp:treatment-sec><tp:treatment-sec sec-type="etymology" id="SECID0EX3AG"><title>Etymology.</title><p>The species is named after Yingjing County, Sichuan Province, China, which is the type locality. The Chinese name is given as “荥经凤仙花”.</p></tp:treatment-sec><tp:treatment-sec sec-type="description" id="SECID0E33AG"><title>Description.</title><p>Herbs annual, 30–130 cm tall, glabrous, stems fleshy, erect or ascendant, branched, basal nodes swollen adventitious roots. Leaves alternate, petiolate or subsessile on upper stem; leaf blades ovate-oblong, 5–22 × 3.5–7 cm, membranaceous, abaxially puberulent, with 2 stipitate glands at base, base cuneate, margin crenate, apex acuminate; lateral veins 7–12 pairs, petioles 0.5–4 cm long. Inflorescences axillary, slightly shorter than the leaf length or approximately equal to the leaf blade in length, unilateral cyme, 3–9 flowers; pedicels 12–29 mm long, with bracts above base; flowers relatively large, purple-red or light purple-red, 2–3.5 cm long; lateral sepals ovate, ca. 3 × 2 mm, entire, apex acuminate, mucronulate; dorsal petal orbicular, approximately 15 mm in diameter, with a concave apex and obtuse tip, the mid-vein on the back thickening with narrow wings, wings 2-angled; lower petal sickle-shaped, 2.5 cm long and the mouth is flat, gradually narrowing at the base into a sickle-shaped spur, approximately 2 cm long; lateral united petals 2-lobed, the lower lobe approximately 0.5 cm long, the upper lobe oblong and approximately 1 cm long, auricle linear and approximately 2 cm, elongate, inserted into spur. Capsule clavate, 2–5 cm long, hairless. Seed ellipsoid, dark brown to black (Figs <xref ref-type="fig" rid="F1">1</xref>, <xref ref-type="fig" rid="F6">6</xref>).</p><fig id="F6" position="float" orientation="portrait"><object-id xmlns:xlink="http://www.w3.org/1999/xlink" content-type="doi" xlink:type="simple">10.3897/phytokeys.242.119702.figure6</object-id><object-id xmlns:xlink="http://www.w3.org/1999/xlink" content-type="zenodo_dep_id" xlink:type="simple">11524350</object-id><object-id xmlns:xlink="http://www.w3.org/1999/xlink" content-type="arpha" xlink:type="simple">5665B207-4279-55CD-8CE7-1F1217C4DCFD</object-id><label>Figure 6.</label><caption><p><italic><tp:taxon-name><tp:taxon-name-part taxon-name-part-type="genus" reg="Impatiens">Impatiens</tp:taxon-name-part><tp:taxon-name-part taxon-name-part-type="species" reg="yingjingensis">yingjingensis</tp:taxon-name-part></tp:taxon-name></italic><bold>A</bold> plants <bold>B</bold> the floral anatomy of <italic><tp:taxon-name><tp:taxon-name-part taxon-name-part-type="genus" reg="Impatiens">Impatiens</tp:taxon-name-part><tp:taxon-name-part taxon-name-part-type="species" reg="yingjingensis">yingjingensis</tp:taxon-name-part></tp:taxon-name></italic><bold>C</bold> capsule <bold>D</bold> seed <bold>E</bold> flower, lateral view <bold>F</bold> flower, front view. (Drawn by Liuqing Zhu)</p></caption><graphic xmlns:xlink="http://www.w3.org/1999/xlink" xlink:href="phytokeys-242-293_article-119702__-g006.jpg" position="float" orientation="portrait" xlink:type="simple" id="oo_1063579.jpg"><uri content-type="original_file" xlink:type="simple">https://binary.pensoft.net/fig/1063579</uri></graphic></fig></tp:treatment-sec><tp:treatment-sec sec-type="phenology" id="SECID0EZ5AG"><title>Phenology.</title><p>The flowering period is from July to October and the fruiting period is from August to November.</p></tp:treatment-sec><tp:treatment-sec sec-type="distribution" id="SECID0E55AG"><title>Distribution and habitat.</title><p><italic><tp:taxon-name><tp:taxon-name-part taxon-name-part-type="genus" reg="Impatiens">I.</tp:taxon-name-part><tp:taxon-name-part taxon-name-part-type="species" reg="yingjingensis">yingjingensis</tp:taxon-name-part></tp:taxon-name></italic> is distributed in Yingjing County, Sichuan Province, China, at altitudes of 1400–2100 m.</p></tp:treatment-sec><tp:treatment-sec sec-type="material" id="SECID0EP6AG"><title>Additional specimens examined</title><p><bold>(paratypes).</bold> China. Sichuan: Yingjing County, at the forest edge and in valleys, <named-content xmlns:xlink="http://www.w3.org/1999/xlink" content-type="dwc:verbatimCoordinates" xlink:type="simple"><named-content content-type="geo-json" specific-use="{&#34;type&#34;:&#34;Point&#34;,&#34;coordinates&#34;:[102.737167,29.612667]}" id="NCID0E16AG" xlink:type="simple">29°36.76'N, 102°44.23'E</named-content></named-content>, 1534 m alt., 24 August 2022, P. Liang &amp; L.J. Zhang 202208001, P. Liang &amp; L.J. Zhang 202208002, P. Liang &amp; L.J. Zhang 202208003, P. Liang &amp; L.J. Zhang 202208004, P. Liang &amp; L.J. Zhang 202208005, P. Liang &amp; L.J. Zhang 202208006 (SZ).</p></tp:treatment-sec><tp:treatment-sec><!--Section generated to contain objects referenced in tp:taxon-treatment.--><fig id="F1" position="float" orientation="portrait"><object-id xmlns:xlink="http://www.w3.org/1999/xlink" content-type="doi" xlink:type="simple">10.3897/phytokeys.242.119702.figure1</object-id><object-id xmlns:xlink="http://www.w3.org/1999/xlink" content-type="zenodo_dep_id" xlink:type="simple">11524336</object-id><object-id xmlns:xlink="http://www.w3.org/1999/xlink" content-type="arpha" xlink:type="simple">C183E9BD-EBBB-5035-8E3D-6009A09584C6</object-id><label>Figure 1.</label><caption><p>Habitat and morphology of <italic><tp:taxon-name><tp:taxon-name-part taxon-name-part-type="genus" reg="Impatiens">I.</tp:taxon-name-part><tp:taxon-name-part taxon-name-part-type="species" reg="yingjingensis">yingjingensis</tp:taxon-name-part></tp:taxon-name></italic><bold>A</bold> habitat <bold>B</bold> plants <bold>C</bold> leaf <bold>D</bold> flower branch <bold>E</bold> the floral anatomy of <italic><tp:taxon-name><tp:taxon-name-part taxon-name-part-type="genus" reg="Impatiens">I.</tp:taxon-name-part><tp:taxon-name-part taxon-name-part-type="species" reg="yingjingensis">yingjingensis</tp:taxon-name-part></tp:taxon-name></italic><bold>F, G</bold> flower, lateral view <bold>H</bold> flower, front view <bold>I, J</bold> capsule <bold>K</bold> seed.</p></caption><graphic xmlns:xlink="http://www.w3.org/1999/xlink" xlink:href="phytokeys-242-293_article-119702__-g001.jpg" position="float" orientation="portrait" xlink:type="simple" id="oo_1063574.jpg"><uri content-type="original_file" xlink:type="simple">https://binary.pensoft.net/fig/1063574</uri></graphic></fig></tp:treatment-sec></tp:taxon-treatment>
