# Supplementary material for: ﻿Impatiensyingjingensis (Balsaminaceae), a new species from Sichuan, China
Source: PhytoKeys. 2024 Jun 6;242:293–306. doi: 10.3897/phytokeys.242.119702 (PMC11176816; doi:10.3897/phytokeys.242.119702)
Supplement: Supplementary material 1 — Plastomes data and ITS sequence included in phylogenetic analyses with GenBank accession [file phytokeys-242-293_article-119702__-s001.xlsx]

## Sheet: Table S1-1 plastome data
Table S1 The plastomes data included in phylogenetic analyses with GenBank accession.
Taxa	GenBank Accession
Hydrocera triflora	MG162585
Hydrocera triflora	NC_037400
Impatiens piufanensis	MG162586
Impatiens piufanensis	NC_037401
Impatiens fanjingshanica	MW411294
Impatiens fanjingshanica	NC_059944
Impatiens macrovexilla	NC_060668
Impatiens macrovexilla	OK310515
Impatiens macrovexilla var. yaoshanensis	NC_060669
Impatiens macrovexilla var. yaoshanensis	OK310516
Impatiens platysepala	NC_068751
Impatiens platysepala	OM876876
Impatiens huangyanensis	NC_071772
Impatiens huangyanensis	OP022556
Impatiens huangyanensis	OR139616
Impatiens huangyanensis	OP779244
Impatiens sp. 7ak	OP022559
Impatiens davidii	MZ424444
Impatiens davidii	NC_058801
Impatiens arguta	NC_071770
Impatiens arguta	OP022554
Impatiens hawkeri	MN687854
Impatiens hawkeri	NC_048520
Impatiens balsamina	MW411292
Impatiens balsamina	NC_059942
Impatiens balsamina	MZ902354
Impatiens walleriana	MW411299
Impatiens walleriana	NC_059949
Impatiens chlorosepala	MW411293
Impatiens chlorosepala	NC_059943
Impatiens monticola	MW464333
Impatiens monticola	NC_058205
Impatiens mengtszeana	MW727522
Impatiens mengtszeana	NC_058215
Impatiens conchibracteata	NC_071771
Impatiens conchibracteata	OP022555
Impatiens glandulifera	MK358446
Impatiens glandulifer	NC_044718
Impatiens glandulifera	MK358447
Impatiens uliginosa	MN533984
Impatiens uliginosa	NC_059760
Impatiens loulanensis	MW411297
Impatiens loulanensis	NC_059947
Impatiens cyanantha	MW464331
Impatiens cyanantha	NC_058204
Impatiens cyanantha	MW464332
Impatiens linearisepala	MW411296
Impatiens linearisepala	NC_059946
Impatiens stenosepala	MW411298
Impatiens stenosepala	NC_059948
Impatiens pritzelii	MN418389
Impatiens pritzelii	NC_047191
Impatiens omeiana	NC_072171
Impatiens omeiana	OP676074
Impatiens guizhouensis	MW411295
Impatiens guizhouensis	NC_059945
Impatiens morsei	NC_071773
Impatiens morsei	OP022557
Impatiens morsei	OP022558
Impatiens alpicola	MK937571
Impatiens alpicola	NC_053940
Impatiens yingjingensis	OR978441

## Sheet: Table S1-2 ITS sequence
Table S1-2 The ITS sequence included in phylogenetic analyses with GenBank accession.
Taxa	GenBank Accession
Hydrocera triflora	AY348853
Hydrocera triflora	AY452668
Hydrocera triflora	KC905460
Impatiens arguta	AY348746
Impatiens balsamina	KX261210
Impatiens balsamina	MH808398
Impatiens balsamina	MZ191042
Impatiens baronii	MH157150
Impatiens bombycina	OM504635
Impatiens erecticornis	OM504638
Impatiens ulugurensis	OM504647
Impatiens hochstetteri	OM504644
Impatiens percordata	OM504642
Impatiens confusa	OM504637
Impatiens hoehnelii	OM504648
Impatiens tweediae	OM504649
Impatiens digitata	OM504645
Impatiens meruensis	OM504641
Impatiens lukwangulensis	OM504646
Impatiens sylvicola	OM504643
Impatiens elatostemmoides	MH157156
Impatiens violiflora	KC905541
Impatiens walleriana	MG321414
Impatiens buccinalis	EF649983
Impatiens thomensis	EF649987
Impatiens manteroana	EF649986
Impatiens mackeyana	EF649984
Impatiens hians	EF649985
Impatiens filicornu	OM504650
Impatiens chlorosepala	KP776067
Impatiens mengtzeana	AY348806
Impatiens monticola	AY348810
Impatiens mengtszeana	KC905498
Impatiens cyanantha	AY348770
Impatiens uliginosa	AY348845
Impatiens longiaristata	MW854633
Impatiens siculifer	AY348831
Impatiens siculifer	KP776101
Impatiens glandulifera	MK161040
Impatiens drepanophora	AY348776
Impatiens omeiana	KP776092
Impatiens omeiana	HQ718765
Impatiens rapiformis	MW691149
Impatiens davidii	MZ087897
Impatiens pritzelii	AY348821
Impatiens faberi	AY348778
Impatiens imbecilla	AY348796
Impatiens lateristachys	KP776078
Impatiens piufanensis	OM570314
Impatiens piufanensis	KP776094
Impatiens macrovexilla	KP776082
Impatiens huangyanensis	KP768420
Impatiens platysepala	MN974572
Impatiens ohwadae	LC465176
Impatiens textorii	MZ675657
Impatiens platysepala	KP776095
Impatiens conchibracteata	AY348765
Impatiens stenosepala	AY348835
Impatiens morsei	KP776086
Impatiens putii	KC905521
Impatiens yingjingensis	OR982404
Impatiens yingjingensis	OR982405
